# Supplementary material for: Fetal growth restriction exhibits various mTOR signaling in different regions of mouse placentas with altered lipid metabolism
Source: Cell Biol Toxicol. 2024 Mar 7;40(1):15. doi: 10.1007/s10565-024-09855-8 (PMC10920423; doi:10.1007/s10565-024-09855-8)
Supplement: Supplementary file 1 — Supplementary file1 (XLSX 108 KB) [file 10565_2024_9855_MOESM1_ESM.xlsx]

## Sheet: the origical levels of lipids
Sample (umol_per_g)	DAG30:1(14:0/16:1)	DAG32:2(16:1/16:1)	DAG32:1(16:1/16:0)	DAG32:1(14:0/18:1)	DAG32:0(16:0/16:0)	DAG34:2(16:0/18:2)	DAG34:2(16:1/18:1)	DAG34:1(16:1/18:0)	DAG34:1(16:0/18:1)	DAG34:0(16:0/18:0)	DAG36:4(18:2/18:2)	DAG36:3(18:2/18:1)	DAG36:2(18:1/18:1)	DAG36:2(18:2/18:0)	DAG36:1(18:1/18:0)	DAG38:6(16:0/22:6)	DAG38:5(16:1/22:5)	DAG38:5(18:0/20:5)	DAG38:4(18:0/20:4)	DAG38:4(18:1/20:3)	DAG40:6(18:0/22:6)	DAG40:5(18:0/22:5)	DAG40:4(18:0/22:4)	TAG46:1(16:0)	TAG48:2(16:1)	TAG48:2(16:0)	TAG48:1(16:0)	TAG48:1(16:1)	TAG48:0(16:0)	TAG50:3(16:0)	TAG50:3(16:1)	TAG50:2(18:2)	TAG50:2(18:1)	TAG50:2(16:0)	TAG50:2(16:1)	TAG50:1(16:1)	TAG50:1(16:0)	TAG50:1(18:0)	TAG50:1(18:1)	TAG50:0(18:0)	TAG52:4(16:0)	TAG52:4(16:1)	TAG52:4(18:1)	TAG52:4(18:2)	TAG52:3(16:0)	TAG52:3(16:1)	TAG52:3(18:1)	TAG52:3(18:2)	TAG52:2(18:2)
Ctrl1	0.000317275	0.000491267	0.00221213	0.000342499	0.010391	0.00771306	0.00148269	0.00193739	0.0161175	0.0115261	0.00225193	0.0045376	0.0114961	0.0227825	0.0103408	0.00204532	0.000779052	0.000543807	0.0561829	0.000801964	0.00642438	0.00165579	0.00242726	0.000455002	0.00129035	0.00113373	0.00265632	0.0017547	0.0186127	0.00173594	0.00136612	0.00511403	0.00261666	0.0174838	0.00224862	0.000902579	0.0156286	0.000874042	0.00858813	0.00779506	0.00342292	0.000554789	0.00298296	0.015237	0.0175264	0.00157845	0.019684	0.0152173	0.0122832
Ctrl2	0.000444392	0.000928495	0.0029282	0.000597615	0.0122576	0.0125518	0.00245386	0.00332507	0.0180931	0.0112549	0.00269763	0.00680138	0.0152929	0.0316978	0.0130871	0.00384686	0.00138669	0.000645741	0.0822717	0.00116092	0.0101494	0.00297621	0.00321472	0.000100525	0.00175573	0.00200573	0.00794383	0.00420849	0.0183392	0.00285267	0.0038715	0.00930946	0.00479715	0.022372	0.00366159	0.002198	0.0293815	0.00409696	0.0193552	0.00988204	0.00547961	0.00161596	0.00294424	0.0202143	0.0247645	0.00432589	0.0258664	0.0211105	0.0178627
Ctrl3	0.000429106	0.000885738	0.00271613	0.000627465	0.0184299	0.0131621	0.0018211	0.00244469	0.0239981	0.0181072	0.00418455	0.00700089	0.0149022	0.0295821	0.0149953	0.00424179	0.00134192	0.000625672	0.0640736	0.00093808	0.010087	0.00223359	0.00341498	0.000853846	0.00157015	0.000939835	0.00585721	0.0026971	0.0297666	0.00297123	0.00240446	0.0142621	0.00374471	0.0262384	0.00203881	0.00146263	0.0382314	0.00285695	0.0242762	0.0159506	0.00416952	0.0020619	0.00259265	0.0246388	0.0341352	0.00342343	0.0378724	0.0297928	0.0332786
Ctrl4	0.000878289	0.00185615	0.00385418	0.000932111	0.0156044	0.0118069	0.002767	0.00236765	0.0180986	0.012601	0.00571666	0.00752857	0.0153278	0.0282671	0.0125664	0.00358035	0.00120908	0.000796507	0.0728307	0.000985629	0.0106682	0.00256655	0.00322094	0.00131902	0.00269214	0.00150965	0.0066611	0.00354957	0.0152269	0.00275089	0.00244047	0.0103394	0.00359696	0.0199715	0.00304432	0.00102734	0.0229666	0.0021132	0.0115481	0.00918412	0.0055484	0.00143284	0.00250329	0.0159001	0.0241714	0.00309643	0.0266062	0.019309	0.0156281
Ctrl5	0.000581716	0.0017178	0.00266181	0.000754722	0.0149494	0.00902769	0.00207642	0.0022321	0.0174846	0.0139365	0.00220816	0.00497395	0.0139322	0.0267461	0.0128417	0.00306253	0.00109818	0.000553973	0.0672455	0.000801526	0.00752943	0.00193024	0.0028793	0.00140823	0.00438269	0.00222572	0.00851083	0.00433555	0.0222133	0.00270109	0.00306658	0.00918296	0.00590995	0.0223098	0.00413105	0.00147786	0.0276792	0.00264914	0.0139186	0.0129431	0.00382782	0.000939715	0.00245705	0.0139257	0.0213843	0.00336793	0.0233489	0.0162255	0.0292118
Ctrl6	0.000294161	0.000495201	0.00178523	0.000392987	0.0094734	0.00773721	0.00125799	0.00174449	0.0124757	0.0094485	0.00226752	0.00376155	0.0103241	0.0236899	0.0117214	0.00296714	0.000773537	0.000509859	0.073581	0.000830113	0.00911267	0.00246296	0.00313622	0.000171208	0.000694133	0.00165108	0.00445808	0.00238648	0.0167935	0.00233917	0.00275405	0.00853352	0.00212382	0.0192938	0.0027821	0.00176001	0.0240925	0.00250911	0.0154715	0.013253	0.00429182	0.00131629	0.00247565	0.0228186	0.0240944	0.0020892	0.0235187	0.0196908	0.0228894
Rapa1	0.000303396	0.000619016	0.00174833	0.00038354	0.00786238	0.0104294	0.00109127	0.00145301	0.010652	0.0154723	0.00364614	0.00492193	0.00758755	0.0270116	0.00725534	0.0048067	0.00116299	0.000722175	0.0848349	0.000629652	0.0116871	0.0023514	0.00237645	0.000348139	0.00211112	0.00238822	0.00570946	0.00236862	0.0211098	0.00261459	0.00216693	0.0102452	0.00316621	0.0247151	0.00404254	0.00156588	0.0205562	0.0018081	0.0141683	0.00913177	0.00433975	0.00202331	0.00271966	0.0224934	0.0273164	0.00272993	0.0262617	0.018036	0.0222899
Rapa2	0.0002882	0.000491257	0.0015095	0.000407254	0.00928094	0.0138891	0.00122282	0.00168245	0.0129057	0.0123249	0.00456886	0.00690434	0.00905608	0.0316578	0.012078	0.00533625	0.00141347	0.000913474	0.108516	0.000765835	0.0122037	0.00268934	0.00295659	0.000530477	0.0013898	0.00167008	0.00874372	0.00232765	0.0421444	0.00405044	0.00211929	0.020943	0.00562102	0.0422092	0.00373273	0.00268984	0.0465924	0.00517608	0.023333	0.0205802	0.00899535	0.00117815	0.00394326	0.0299204	0.0414126	0.00403641	0.0377779	0.0307902	0.03091
Rapa3	0.000353359	0.000613185	0.00167556	0.000628459	0.0144925	0.0119715	0.00112233	0.000751605	0.0141555	0.0189654	0.00346085	0.00565827	0.00913532	0.0195233	0.00997117	0.00366144	0.00113871	0.00062885	0.0653651	0.000708664	0.0106134	0.00241741	0.00346031	0.000176415	0.00103757	0.00121995	0.00561728	0.00223927	0.0288709	0.00276331	0.0015314	0.014794	0.00231005	0.0288877	0.00224666	0.00141148	0.0356972	0.00268781	0.0205959	0.0188641	0.00334008	0.00147115	0.00347843	0.0216509	0.0313404	0.00226818	0.031104	0.0225234	0.03238
Rapa4	0.000285197	0.000910682	0.00183197	0.00044545	0.0128466	0.0128681	0.0012303	0.00157018	0.0146405	0.0147788	0.00295459	0.00579134	0.00924953	0.0346069	0.00683003	0.00470265	0.00103077	0.000772357	0.0932556	0.000685039	0.0116514	0.00235524	0.00267516	0.000503447	0.00151181	0.00193481	0.00527945	0.00305346	0.033482	0.00292488	0.00273111	0.0148549	0.00403687	0.0252679	0.00301862	0.0012917	0.0244581	0.00191843	0.0184115	0.0117688	0.00578094	0.0016241	0.00295747	0.0289821	0.0269367	0.00162975	0.0423926	0.0351796	0.0232704
Rapa5	0.000302467	0.000772539	0.00189889	0.000462524	0.0139763	0.0110124	0.0015076	0.0019548	0.014675	0.0142049	0.00400042	0.006728	0.011789	0.0333336	0.00720094	0.00519175	0.00111672	0.00099399	0.111574	0.000644739	0.0137315	0.00285598	0.00304242	0.00015827	0.000972338	0.00116607	0.00782534	0.00402135	0.0275837	0.00270977	0.00174525	0.018042	0.00440657	0.0312994	0.00294414	0.00150365	0.0351998	0.00403347	0.0205183	0.0115127	0.00384109	0.00136513	0.00276245	0.0234929	0.0340032	0.00304103	0.0343273	0.0281806	0.0195328
Rapa6	0.000507568	0.000705673	0.00280401	0.000623994	0.0191497	0.0127841	0.00129345	0.00132484	0.015372	0.0177062	0.00348347	0.00542176	0.00997749	0.0194506	0.0100796	0.00590859	0.00177787	0.000758649	0.0783529	0.000902341	0.0124276	0.00304521	0.00427128	0.000282424	0.000499426	0.0011038	0.003916	0.0018779	0.025968	0.001761	0.00206569	0.010703	0.00207326	0.0200079	0.00243375	0.000985893	0.0261997	0.00252146	0.0129587	0.0159924	0.00368436	0.00101137	0.0017951	0.0178588	0.0212759	0.00153205	0.0207798	0.0167477	0.0269201
[truncated: 464 more columns]

## Sheet: statistical analysis
lipid name	p-value	Fold: Rapa/Ctrl	change
BMP36:2(18:2_18:0)	0.025974	1.25233	up
CE-16:0	0.0411255	1.64643	up
CE-18:0	0.0021645	1.73996	up
CE-18:2	0.00865801	1.84856	up
CE-18:3	0.004329	1.92261	up
CE-20:3	0.004329	1.74826	up
CE-20:4	0.0021645	1.91938	up
CE-20:5	0.0021645	2.1679	up
CE-22:4	0.025974	1.65791	up
CE-22:6	0.00865801	1.90786	up
CE-24:5	0.0411255	1.70817	up
Cer d18:0/21:0	0.0151515	1.50611	up
Cer d18:1/18:0	0.004329	1.51954	up
Cer d18:1/20:0	0.0021645	1.56581	up
Cer d18:1/21:0	0.0151515	1.5212	up
Cer d18:1/22:0	0.00865801	1.47802	up
CL74:10(18:2)	0.0021645	1.29703	up
CL74:10(20:4)	0.025974	1.24681	up
CL74:7(18:2)	0.025974	1.39333	up
CL74:8(18:2)	0.0151515	1.3229	up
CL74:8(20:4)	0.0021645	1.28814	up
CL74:9(18:2)	0.004329	1.28198	up
CL74:9(20:3)	0.0411255	1.23938	up
CL74:9(20:4)	0.0021645	1.31585	up
CL76:10(18:2)	0.0151515	1.36811	up
CL76:10(20:4)	0.0151515	1.52531	up
CL76:11(18:2)	0.00865801	1.28733	up
CL76:12(18:2)	0.0021645	1.36809	up
CL76:9(18:2)	0.0411255	1.39898	up
CL78:12(18:2)	0.025974	1.60011	up
CL78:13(18:2)	0.0151515	1.32858	up
DAG38:4(18:0/20:4)	0.0411255	1.30206	up
DAG38:5(18:0/20:5)	0.0411255	1.30307	up
DAG38:6(16:0/22:6)	0.00865801	1.49956	up
DAG40:6(18:0/22:6)	0.004329	1.33988	up
FFA18:2	0.0021645	1.5044	up
FFA20:3	0.00865801	1.48182	up
FFA20:4	0.00865801	1.83975	up
FFA20:5	0.00865801	2.1213	up
FFA22:4	0.00865801	1.57161	up
FFA22:5	0.0151515	1.61506	up
FFA22:6	0.004329	1.88894	up
Gb3 d18:1/16:0	0.0021645	1.45332	up
Gb3 d18:1/18:0	0.0021645	1.67317	up
Gb3 d18:1/20:0	0.0021645	1.49198	up
Gb3 d18:1/22:0	0.0021645	1.46621	up
Gb3 d18:1/23:0	0.0151515	1.35766	up
Gb3 d18:1/24:1	0.00865801	1.34132	up
LPA20:4	0.0411255	1.4318	up
LPA22:6	0.00865801	1.59191	up
LPC18:0	0.0411255	1.16303	up
LPC20:3	0.0151515	1.4791	up
LPC20:4	0.0021645	1.80208	up
LPC22:6	0.004329	1.79661	up
LPE18:0p	0.0411255	1.23865	up
PA40:6	0.0411255	1.30952	up
PC38:6	0.0411255	1.43034	up
PC40:5	0.025974	1.31626	up
PC40:6	0.0151515	1.68995	up
PG38:6(16:0_22:6)	0.0021645	1.67682	up
PS 40:6	0.025974	1.29751	up
TAG48:0(16:0)	0.0411255	1.48124	up
TAG50:2(16:0)	0.0411255	1.35026	up
TAG50:2(18:2)	0.0151515	1.57878	up
TAG56:7(22:6)	0.00865801	1.6955	up
TAG58:8(22:6)	0.025974	1.67059	up
16:1-carnitine	0.0151515	0.523952	down
18:1-carnitine	0.00865801	0.547809	down
20:1-carnitine	0.004329	0.429294	down
CL66:4(16:1)	0.0021645	0.249447	down
CL68:5(16:1)	0.0021645	0.33569	down
CL68:5(18:2)	0.004329	0.643917	down
CL68:6(16:1)	0.0021645	0.405397	down
CL70:4(16:1)	0.0021645	0.513803	down
CL70:5(16:1)	0.0021645	0.554358	down
CL70:5(18:2)	0.00865801	0.798395	down
CL70:6(16:1)	0.0021645	0.681996	down
CL70:6(18:2)	0.00865801	0.776044	down
CL70:7(16:1)	0.00865801	0.764951	down
CL72:7(20:3)	0.025974	0.726412	down
CL72:8(16:1)	0.0151515	0.746255	down
CL72:9(16:1)	0.004329	0.752343	down
CL74:10(16:1)	0.0151515	0.68733	down
CL76:11(16:1)	0.00865801	0.663911	down
CL76:13(16:1)	0.0021645	0.582817	down
CL76:14(16:1)	0.00865801	0.593362	down
DAG34:1(16:0/18:1)	0.0411255	0.775408	down
DAG34:1(16:1/18:0)	0.00865801	0.621781	down
DAG34:2(16:1/18:1)	0.0151515	0.629709	down
DAG36:1(18:1/18:0)	0.00865801	0.70699	down
DAG36:2(18:1/18:1)	0.00865801	0.698797	down
DAG38:4(18:1/20:3)	0.0151515	0.785809	down
GalCer d18:1/25:1	0.0151515	0.567321	down
GluCer d18:1/14:0	0.0021645	0.480374	down
GluCer d18:1/25:1	0.0151515	0.522063	down
GluCer d18:1/26:1	0.004329	0.473184	down
GM3 d18:0/16:0	0.0151515	0.62525	down
GM3 d18:0/24:0	0.0151515	0.647311	down
GM3 d18:1/16:0	0.0151515	0.628962	down
GM3 d18:1/24:0	0.00865801	0.62127	down
GM3 d18:1/24:1	0.00865801	0.559806	down
GM3 d18:1/26:1	0.004329	0.474241	down
LacCer d18:1/23:0	0.0151515	0.792166	down
LPA16:1	0.0151515	0.618287	down
LPC16:1	0.0411255	0.678884	down
LPE16:1	0.0411255	0.620907	down
LPE18:1	0.0411255	0.552546	down
LPS16:0	0.0151515	0.618873	down
LPS18:1	0.0151515	0.789341	down
PA32:1	0.0021645	0.609878	down
PA32:2	0.0021645	0.614801	down
PA34:1	0.0151515	0.661514	down
PA36:1	0.0411255	0.750886	down
PC32:1	0.004329	0.61091	down
PC32:2	0.025974	0.637661	down
PC34:0p	0.0021645	0.734836	down
PC36:0p	0.0151515	0.683552	down
PC36:1p	0.0411255	0.801798	down
PC38:1	0.0411255	0.603844	down
PC38:2p	0.025974	0.736609	down
PC42:3	0.00865801	0.719599	down
PE34:1	0.0021645	0.483748	down
PE34:2	0.0021645	0.540228	down
PE36:1	0.0021645	0.661031	down
PE36:2	0.0021645	0.70993	down
PE36:3	0.0021645	0.60921	down
PE38:2p	0.0021645	0.618712	down
PE38:3p	0.00865801	0.823734	down
PI 34:1	0.0151515	0.556133	down
PS 32:0	0.0151515	0.722314	down
PS 32:1	0.0021645	0.479136	down
PS 34:1	0.004329	0.608782	down
PS 36:3	0.0151515	0.69128	down
PS 38:2	0.004329	0.821726	down
PS 40:4	0.0151515	0.914599	down
SM d18:1/16:1	0.00865801	0.635726	down
SM d18:1/17:1	0.0411255	0.580192	down
SM d18:1/25:1	0.0151515	0.610762	down
