# Supplementary material for: Fetal growth restriction exhibits various mTOR signaling in different regions of mouse placentas with altered lipid metabolism
Source: Cell Biol Toxicol. 2024 Mar 7;40(1):15. doi: 10.1007/s10565-024-09855-8 (PMC10920423; doi:10.1007/s10565-024-09855-8)
Supplement: Supplementary file 2 — Supplementary file2 (XLSX 153 KB) [file 10565_2024_9855_MOESM2_ESM.xlsx]

## Sheet: the origical levels of lipids
Sample (umol_per_g)	LPC14:0e	LPC16:1	LPC16:0	LPC18:2	LPC18:1	LPC18:0	LPC20:4	LPC22:6	PC32:1p	PC32:0p	PC34:2p	PC34:1p	PC34:0p	PC36:4p	PC36:3p	PC36:2p	PC36:1p	PC36:0p	PC38:4p	PC38:3p	PC38:2p	PC40:6p	PC40:5p	PC40:4p	PC40:3p	PC40:2p	PC40:1p	PC32:2	PC32:1	PC32:0	PC34:3	PC34:2	PC34:1	PC34:0	PC36:5	PC36:4	PC36:3	PC36:2	PC36:1	PC36:0	PC38:6	PC38:5	PC38:4	PC38:3	PC38:2	PC38:1	PC38:0	PC40:7	PC40:6
Ctrl1	0.000441651	0.001625	0.067991	0.0136207	0.0138826	0.0555534	0.014487	0.00384792	0.0127426	0.0407581	0.00192788	0.0260404	0.0738821	0.00270186	0.0707026	0.0196767	0.0143028	0.00716786	0.0413791	0.0417434	0.00570946	0.0161584	0.0137694	0.0103103	0.00706486	0.00192849	0.00101685	0.00814464	0.196443	1.013	0.0337388	0.867832	0.996022	0.347752	0.0284638	0.981863	0.433377	1.09427	0.431419	0.0465962	0.284062	0.238833	1.2048	0.259495	0.055033	0.0142854	0.00418447	0.045946	0.254499
Ctrl2	0.00262295	0.00493007	0.131786	0.0193025	0.0250099	0.0774106	0.0236246	0.00708534	0.0190601	0.056486	0.00235736	0.0315252	0.0865371	0.00345291	0.091258	0.0224431	0.0147408	0.00795546	0.0533174	0.049366	0.00652881	0.0215172	0.0202615	0.0128519	0.00916628	0.00216201	0.00126097	0.0085577	0.196219	1.06095	0.0294989	0.841338	0.945952	0.357472	0.0303683	1.01586	0.392985	1.08383	0.425166	0.0468497	0.283651	0.23335	1.30694	0.260998	0.0491671	0.012951	0.00449414	0.0439473	0.2793
Ctrl3	0.000505446	0.00210267	0.0916901	0.0194091	0.0165985	0.0745048	0.0250325	0.00588332	0.0136373	0.0482445	0.00210256	0.0247325	0.0707833	0.0030082	0.0822675	0.0194838	0.0133016	0.00631859	0.0513715	0.0504874	0.00652225	0.0202555	0.019458	0.0131002	0.00893496	0.00206448	0.00136187	0.00787293	0.186428	0.94679	0.0280242	0.771603	0.820986	0.317032	0.0293759	1.00585	0.354019	0.992619	0.37156	0.0434463	0.308037	0.234704	1.34693	0.269789	0.0459899	0.0121787	0.00351108	0.0434826	0.264037
Ctrl4	0.000485138	0.00166462	0.0715353	0.0152537	0.0125457	0.0589319	0.0183357	0.00425982	0.0149259	0.0466977	0.00236152	0.0295585	0.0755872	0.00424016	0.085242	0.0215456	0.0135872	0.0060414	0.0540419	0.0505762	0.0065945	0.021237	0.0203099	0.0136807	0.00926955	0.00217889	0.00112483	0.00962456	0.196977	0.91748	0.0302178	0.788647	0.847071	0.308666	0.0285582	1.03784	0.386668	1.05648	0.370672	0.0426445	0.301901	0.240205	1.19813	0.260766	0.0493789	0.0118811	0.00412941	0.040774	0.244802
Ctrl5	0.000527947	0.00195685	0.0718066	0.017204	0.0122238	0.0646372	0.0216165	0.00472252	0.0146578	0.0521465	0.00261017	0.0273678	0.0609367	0.00572814	0.107235	0.0228463	0.011998	0.00524342	0.0616012	0.0600143	0.00742054	0.0223112	0.0199121	0.0125719	0.0102378	0.00269274	0.00137206	0.00860904	0.159179	0.75368	0.0254927	0.72454	0.789636	0.359319	0.0270183	0.910016	0.361446	1.02471	0.357157	0.0438854	0.249512	0.213335	1.3394	0.275012	0.0505515	0.0112407	0.00422835	0.0403718	0.223888
Ctrl6	0.000476963	0.00107851	0.0607619	0.0152114	0.00930884	0.0670212	0.0169557	0.00353856	0.0136598	0.0615456	0.00292066	0.0389646	0.0673285	0.00391852	0.114855	0.026121	0.0176582	0.00807176	0.059063	0.0617786	0.00735172	0.0258747	0.0271733	0.012481	0.0101085	0.00228744	0.00154449	0.00540376	0.104621	0.835709	0.0259269	0.924198	0.626865	0.319458	0.0310139	1.11976	0.345639	1.19977	0.35512	0.0430317	0.31616	0.227383	1.66825	0.313623	0.0482755	0.00984014	0.00369513	0.0418451	0.314255
Rapa1	0.000553888	0.00149376	0.0822705	0.0178791	0.0128803	0.087367	0.0256567	0.00493669	0.0141971	0.0606028	0.00232482	0.0292171	0.0672543	0.00418774	0.124063	0.0257048	0.0138337	0.00632227	0.0608042	0.0647034	0.0086301	0.0222191	0.0223786	0.0117509	0.0104479	0.00233451	0.00139261	0.00577388	0.107491	0.98877	0.0222805	0.687494	0.645973	0.355246	0.0328382	1.12858	0.372014	1.22978	0.414964	0.0507213	0.321314	0.242125	1.93449	0.390107	0.0569538	0.011078	0.00469283	0.0434102	0.316238
Rapa2	0.000419141	0.00135743	0.067661	0.0145258	0.0109754	0.074323	0.0244293	0.00535111	0.0130401	0.0563077	0.00228514	0.0305709	0.0690422	0.00302704	0.0982492	0.0228673	0.0142953	0.00728012	0.060575	0.0634669	0.00801155	0.0257944	0.0249524	0.0125251	0.0105862	0.00262677	0.00134597	0.00506657	0.0998584	0.850674	0.0230567	0.695838	0.628224	0.31792	0.0301238	1.0921	0.341071	1.10908	0.369433	0.0467938	0.312969	0.229385	1.70145	0.34328	0.0482538	0.0105716	0.00402233	0.0462296	0.346087
Rapa3	0.000480044	0.00153402	0.0709269	0.0159664	0.0115339	0.0690627	0.0196781	0.00460238	0.0135446	0.0517557	0.00286743	0.03439	0.0617344	0.00433189	0.0860574	0.0210881	0.013802	0.00619477	0.0518926	0.0558393	0.00708969	0.0214774	0.022347	0.0122245	0.00980766	0.00216889	0.00143939	0.00711287	0.147387	0.886457	0.0288377	0.871029	0.724122	0.286183	0.0354588	1.17813	0.393666	1.28877	0.411389	0.044009	0.350937	0.23676	1.58034	0.333228	0.055506	0.0107736	0.00349598	0.0460011	0.348973
Rapa4	0.000420606	0.00146662	0.0692425	0.0169508	0.0120105	0.0718053	0.0210505	0.00463364	0.015655	0.0504144	0.00241443	0.033012	0.0668297	0.0027623	0.086157	0.0213512	0.0145302	0.00700611	0.0483374	0.0483785	0.00626715	0.0203401	0.0198334	0.0103125	0.0081413	0.00191923	0.00115853	0.00744488	0.157682	0.916483	0.0314587	0.948358	0.774787	0.323188	0.0362787	1.20255	0.416172	1.42642	0.453038	0.0504203	0.365946	0.25018	1.73575	0.362867	0.057665	0.0119014	0.00428802	0.0426809	0.350344
Rapa5	0.000482162	0.00232799	0.0675387	0.0176304	0.016601	0.0615207	0.024345	0.00712503	0.0169268	0.0523097	0.00267451	0.0307214	0.0851372	0.00328694	0.0920122	0.0224273	0.0166958	0.00833671	0.0584452	0.0610665	0.00798921	0.0229224	0.0254483	0.0169317	0.0102589	0.00235244	0.00139829	0.0131252	0.244267	0.934686	0.0361081	0.855607	1.01707	0.351875	0.0358434	1.11777	0.400449	1.13218	0.448399	0.0527778	0.348294	0.282878	1.48994	0.308152	0.056925	0.0151226	0.00469479	0.0502409	0.293994
Rapa6	0.000563824	0.00121181	0.0719946	0.0158562	0.0122446	0.0843607	0.0270034	0.00498557	0.0157759	0.0560863	0.0031587	0.0311549	0.06023	0.00521844	0.10043	0.0224679	0.0114175	0.00470056	0.0588278	0.0569536	0.00717456	0.0259389	0.0242791	0.0132095	0.0113652	0.00253253	0.00148153	0.00592224	0.120135	0.868401	0.0272853	0.597222	0.609875	0.293403	0.0298868	1.02538	0.325492	1.03617	0.380851	0.0445424	0.278746	0.213743	1.5148	0.340278	0.050468	0.00950582	0.00405393	0.0393235	0.290679
[truncated: 711 more columns]

## Sheet: statistical analysis
lipid name	p-value	Fold: Rapa/Ctrl	change
BMP34:2(18:2_16:0)	0.0411255	1.6266	up
BMP36:2(18:2_18:0)	0.0411255	1.46066	up
BMP38:6(16:0_22:6)	0.004329	1.33437	up
CE-14:0	0.00865801	1.75904	up
CE-16:0	0.004329	1.74115	up
CE-16:1	0.025974	1.43887	up
CE-18:0	0.0021645	2.0545	up
CE-18:1	0.0021645	1.64213	up
CE-18:2	0.0021645	1.84477	up
CE-18:3	0.00865801	1.74183	up
CE-20:0	0.0021645	1.5759	up
CE-20:1	0.00865801	1.57757	up
CE-20:2	0.0151515	1.65106	up
CE-20:3	0.0021645	1.83546	up
CE-20:4	0.0151515	1.62604	up
CE-20:5	0.0021645	2.08523	up
CE-22:0	0.0411255	1.50461	up
CE-22:2	0.025974	1.45387	up
CE-22:3	0.0021645	1.46363	up
CE-22:4	0.025974	1.40712	up
CE-22:6	0.004329	2.0299	up
CE-24:3	0.00865801	1.4264	up
CE-24:4	0.025974	1.39071	up
CL72:7(18:2)	0.0151515	1.1478	up
CL72:8(18:2)	0.025974	1.22635	up
CL74:7(18:2)	0.0021645	1.20508	up
CL74:8(18:2)	0.0021645	1.27056	up
CL74:8(20:3)	0.025974	1.25338	up
CL74:9(18:2)	0.004329	1.24439	up
CL74:9(20:3)	0.0021645	1.34236	up
CL76:10(18:2)	0.0151515	1.14275	up
CL76:11(20:3)	0.0411255	1.38005	up
CL76:9(20:3)	0.0021645	1.47239	up
CL78:11(20:3)	0.0411255	1.50653	up
CL78:12(18:2)	0.025974	1.24687	up
CL78:12(20:3)	0.0411255	1.378	up
CL78:13(18:2)	0.0151515	1.32244	up
CL78:13(20:3)	0.025974	1.36025	up
DAG34:2(16:0/18:2)	0.0411255	1.30317	up
DAG36:2(18:2/18:0)	0.00865801	1.41184	up
DAG36:4(18:2/18:2)	0.00865801	1.46864	up
DAG38:4(18:0/20:4)	0.025974	1.1912	up
DAG38:4(18:1/20:3)	0.0411255	1.13932	up
DAG38:5(18:0/20:5)	0.004329	1.38295	up
DAG38:6(16:0/22:6)	0.00865801	1.28309	up
FFA18:0	0.0411255	1.15097	up
FFA18:1	0.0411255	1.23285	up
FFA18:2	0.00865801	1.50289	up
FFA20:3	0.0411255	1.51921	up
FFA20:4	0.0151515	1.58563	up
FFA20:5	0.0151515	1.95166	up
FFA22:6	0.00865801	1.51978	up
Gb3 d18:1/16:0	0.0411255	1.26761	up
GluCer d18:0/22:0	0.0411255	1.323	up
GluCer d18:1/21:0	0.0411255	1.44205	up
GluCer d18:1/23:0	0.00865801	1.39819	up
LacCer d18:1/23:0	0.025974	1.26041	up
LPE18:0p	0.025974	1.24645	up
LPE20:0p	0.0411255	1.39287	up
PA 38:3(18:0_20:3)	0.0411255	1.26026	up
PA 40:6(18:0_22:6)	0.004329	1.39445	up
PA38:6	0.0151515	1.32874	up
PC36:0	0.0411255	1.08561	up
PC36:2(18:0_18:2)	0.0151515	1.21591	up
PC36:3p(16:0p_20:3)	0.0411255	1.26788	up
PC36:4	0.025974	1.1109	up
PC36:4p(16:0p_20:4)	0.004329	1.27403	up
PC36:5	0.025974	1.14663	up
PC36:5(20:5_16:0)	0.0411255	1.24927	up
PC38:3	0.004329	1.26726	up
PC38:3(20:3_18:0)	0.025974	1.27054	up
PC38:4	0.0151515	1.23465	up
PC38:4(20:4_18:0)	0.00865801	1.24584	up
PC40:4p(20:0p_20:4)	0.0411255	1.22732	up
PC40:6	0.00865801	1.23124	up
PC40:6(22:6_18:0)	0.025974	1.18771	up
PC40:6p(18:0p_22:6)	0.025974	1.13725	up
PE36:5p	0.0021645	1.2705	up
PE36:5p(16:0p_20:5)	0.0021645	1.38438	up
PE38:6p(16:0p_22:6)	0.0021645	1.28	up
PE40:4p(20:0p_20:4)	0.025974	1.5027	up
PE40:5p(20:0p_20:5)	0.00865801	1.80642	up
PE40:6p(18:0p_22:6)	0.025974	1.30581	up
PI38:5(18:0_20:5)	0.0151515	1.31851	up
PS 36:2	0.0021645	1.42078	up
PS 38:3	0.0411255	1.35733	up
PS 38:4	0.025974	1.28747	up
PS 40:6	0.0021645	1.25723	up
TAG48:0(16:0)	0.0411255	1.35974	up
TAG50:0(18:0)	0.025974	1.42765	up
TAG50:2(16:0)	0.004329	1.51331	up
TAG50:2(18:2)	0.0021645	1.5023	up
TAG50:4(18:2)	0.004329	1.41817	up
TAG51:0(17:0)	0.0411255	1.41516	up
TAG51:2(17:0)	0.0021645	1.64246	up
TAG52:0(18:0)	0.0411255	1.42262	up
TAG52:2(16:0)	0.0151515	1.42135	up
TAG52:2(18:2)	0.00865801	1.49195	up
TAG52:3(16:0)	0.025974	1.32425	up
TAG52:3(18:2)	0.025974	1.30626	up
TAG52:4(16:0)	0.0021645	1.40171	up
TAG52:4(18:1)	0.025974	1.33714	up
TAG52:4(18:2)	0.0021645	1.46748	up
TAG52:5(16:0)	0.004329	1.44975	up
TAG52:5(16:1)	0.0411255	1.30402	up
TAG52:5(18:2)	0.0021645	1.33871	up
TAG52:5(18:3)	0.00865801	1.40769	up
TAG52:6(16:3)	0.00865801	1.77477	up
TAG53:1(19:0)	0.00865801	1.38686	up
TAG53:2(16:0)	0.0021645	1.48429	up
TAG53:2(17:0)	0.0021645	1.45529	up
TAG53:2(19:0)	0.025974	1.38387	up
TAG53:3(16:0)	0.0411255	1.36213	up
TAG53:3(17:0)	0.025974	1.35049	up
TAG53:4(17:0)	0.00865801	1.44685	up
TAG54:0(18:0)	0.0151515	1.48657	up
TAG54:2(18:0)	0.0151515	1.50481	up
TAG54:2(18:2)	0.0151515	1.53038	up
TAG54:3(16:0)	0.00865801	1.60803	up
TAG54:4(16:0)	0.0151515	1.48953	up
TAG54:4(16:1)	0.0411255	1.39122	up
TAG54:4(18:0)	0.004329	1.60968	up
TAG54:4(18:2)	0.00865801	1.55345	up
TAG54:4(18:3)	0.0411255	1.46377	up
TAG54:5(16:0)	0.0021645	1.76212	up
TAG54:5(18:1)	0.0021645	1.6405	up
TAG54:5(18:3)	0.00865801	1.48735	up
TAG54:5(20:4)	0.004329	1.73142	up
TAG54:6(18:2)	0.00865801	1.59226	up
TAG54:6(20:4)	0.00865801	1.83928	up
TAG54:7(20:4)	0.0151515	1.70117	up
TAG54:7(20:5)	0.00865801	1.97077	up
TAG55:2(19:0)	0.004329	1.54158	up
TAG55:3(18:1)	0.0411255	1.26393	up
TAG55:3(19:0)	0.00865801	1.35316	up
TAG55:4(18:2)	0.0021645	1.53794	up
TAG55:5(18:2)	0.004329	1.57899	up
TAG56:3(18:2)	0.025974	1.33956	up
TAG56:3(20:0)	0.0151515	1.38007	up
TAG56:3(22:1)	0.0151515	1.26749	up
TAG56:4(18:2)	0.0151515	1.35213	up
TAG56:4(20:0)	0.0021645	1.48111	up
TAG56:5(18:2)	0.004329	1.6457	up
TAG56:5(18:3)	0.0411255	1.43436	up
TAG56:5(20:3)	0.00865801	1.75827	up
TAG56:6(18:2)	0.0021645	1.76992	up
TAG56:6(18:3)	0.025974	1.51657	up
TAG56:6(20:2)	0.004329	1.54963	up
TAG56:6(20:3)	0.00865801	1.72635	up
TAG56:6(20:4)	0.0021645	1.99039	up
TAG56:7(18:2)	0.0151515	1.64007	up
TAG56:7(20:4)	0.00865801	1.86096	up
TAG56:7(20:5)	0.004329	2.20349	up
TAG56:8(18:2)	0.0151515	1.74672	up
TAG58:1(24:1)	0.0411255	1.23949	up
TAG58:2(24:0)	0.004329	1.35698	up
TAG58:3(24:1)	0.025974	1.17953	up
TAG58:4(18:2)	0.004329	1.327	up
TAG58:5(18:2)	0.0151515	1.35547	up
TAG58:7(20:4)	0.0021645	1.89866	up
TAG58:8(20:4)	0.00865801	1.80951	up
TAG58:9(20:5)	0.00865801	1.94739	up
TAG60:2(18:2)	0.0021645	1.43866	up
TAG60:2(22:0)	0.0411255	1.31767	up
TAG60:2(24:0)	0.0151515	1.4217	up
TAG60:2(26:0)	0.025974	1.28559	up
TAG60:4(24:0)	0.0151515	1.30085	up
TAG60:5(18:1)	0.0411255	1.17231	up
TAG60:5(18:2)	0.025974	1.21555	up
12:0-carnitine	0.0151515	0.800234	down
14:0-carnitine	0.0151515	0.779947	down
14:1-carnitine	0.0021645	0.679695	down
16:1-carnitine	0.0021645	0.562846	down
18:1-carnitine	0.0021645	0.601899	down
20:1-carnitine	0.0411255	0.536875	down
BMP36:4(16:1_20:3)	0.0021645	0.553127	down
BMP38:6(16:1_22:5)	0.00865801	0.678321	down
Cer d18:1/14:0	0.0021645	0.664155	down
CL66:4(16:1)	0.0021645	0.275546	down
CL68:5(16:1)	0.0021645	0.393593	down
CL68:5(18:2)	0.0021645	0.6265	down
CL68:6(16:1)	0.0021645	0.440644	down
CL70:4(16:1)	0.0021645	0.540876	down
CL70:5(16:1)	0.0021645	0.580432	down
CL70:5(18:2)	0.00865801	0.847808	down
CL70:6(16:1)	0.0021645	0.677431	down
CL70:6(18:2)	0.0021645	0.807055	down
CL70:7(16:1)	0.025974	0.838424	down
CL70:8(16:1)	0.0021645	0.600643	down
CL72:6(16:1)	0.00865801	0.660721	down
CL72:7(16:1)	0.0021645	0.744426	down
CL72:8(16:1)	0.004329	0.734629	down
CL72:9(16:1)	0.0021645	0.791529	down
CL74:10(16:1)	0.0021645	0.65578	down
CL74:11(16:1)	0.025974	0.714515	down
CL74:8(16:1)	0.025974	0.703816	down
CL74:9(16:1)	0.004329	0.673959	down
CL76:11(16:1)	0.0021645	0.709223	down
CL76:12(16:1)	0.0021645	0.73666	down
CL76:13(16:1)	0.0021645	0.562972	down
CL76:14(16:1)	0.0021645	0.546342	down
LPA16:0	0.0411255	0.786932	down
LPE18:1	0.00865801	0.722952	down
LPS16:0	0.00865801	0.725911	down
LPS18:1	0.025974	0.733345	down
PC32:1(16:0_16:1)	0.0021645	0.668124	down
PC32:2(16:1_16:1)	0.0021645	0.395728	down
PC34:1(16:0_18:1)	0.0021645	0.747597	down
PC34:1(16:1_18:0)	0.0021645	0.603881	down
PC34:2(16:1_18:1)	0.0021645	0.416523	down
PC34:3(16:1_18:2)	0.0411255	0.786846	down
PC36:2(18:1_18:1)	0.0021645	0.530449	down
PC36:3(18:1_18:2)	0.025974	0.77892	down
PC36:4(20:3_16:1)	0.0021645	0.613231	down
PC38:4(20:3_18:1)	0.0021645	0.711897	down
PC40:4p(18:0p_22:4)	0.00865801	0.761292	down
PC40:6(22:5_18:1)	0.004329	0.621194	down
PC42:5(20:4_22:1)	0.0151515	0.763242	down
PC42:6(20:4_22:2)	0.0151515	0.798256	down
PC42:6(22:5_20:1)	0.00865801	0.631673	down
PC42:7(22:5_20:2)	0.00865801	0.810993	down
PC42:7(22:6_20:1)	0.00865801	0.823099	down
PE32:0	0.025974	0.749635	down
PE32:1	0.0021645	0.515317	down
PE34:1	0.004329	0.651445	down
PE34:1(16:1_18:0)	0.0021645	0.565339	down
PE34:1(18:1_16:0)	0.0021645	0.570301	down
PE34:3(18:2_16:1)	0.025974	0.79193	down
PE36:1	0.00865801	0.680252	down
PE36:1(18:1_18:0)	0.00865801	0.643017	down
PE36:2(18:1_18:1)	0.0021645	0.466837	down
PE36:2p(18:1p_18:1)	0.025974	0.79638	down
PE36:4(18:3_18:1)	0.025974	0.694669	down
PE38:2p	0.0021645	0.776266	down
PE38:2p(18:0p_20:2)	0.025974	0.739863	down
PE40:4	0.00865801	0.774878	down
PE40:5(20:1_20:4)	0.0151515	0.845513	down
PE40:5(20:2_20:3)	0.004329	0.741918	down
PE42:5	0.0021645	0.689781	down
PE42:5(22:1_20:4)	0.025974	0.719759	down
PE42:6	0.00865801	0.852182	down
PI36:2(18:1_18:1)	0.0151515	0.603734	down
PS 32:0	0.0151515	0.676147	down
PS 32:1	0.0151515	0.6951	down
PS 34:1	0.025974	0.729586	down
PS 40:4	0.025974	0.85696	down
